# Supplementary material for: Spatial pattern of foot-and-mouth disease in animals in China, 2010–2016
Source: PeerJ. 2017 Dec 22;5:e4193. doi: 10.7717/peerj.4193 (PMC5742525; doi:10.7717/peerj.4193)
Supplement: Supplemental Information 1 [file peerj-05-4193-s001.xlsx]

## Sheet: Sheet1
Onset date	Diagnosis date	Serotype	East longitude	North latitude	Number of diseased animals	Number of dead animals	Number of sacrificed animals
2013.2.18	2013.2.27	A	110.94	21.72	88	0	948
2013.3.15	2013.3.18	A	101.76	36.74	2	0	63
2013.4.8	2013.4.9	A	80.18	37.07	12	0	12
2013.4.12	2013.4.16	A	88.91	29.24	32	0	156
2013.4.25	2013.5.2	A	91.45	29.75	145	0	527
2013.5.2	2013.5.7	A	80.3	40.8	16	0	239
2013.5.6	2013.5.10	A	91.77	29.19	11	0	56
2013.5.10	2013.5.15	A	87.12	43.52	106	0	331
2013.5.17	2013.5.24	A	94.37	29.6	51	0	207
2013.5.24	2013.5.30	A	91.28	30.53	8	0	70
2013.6.3	2013.6.9	A	99.83	27.53	283	0	1767
2013.7.5	2013.7.10	A	95.58	30.04	72	0	489
2013.7.31	2013.8.3	A	87.74	29.27	20	0	413
2013.8.10	2013.8.21	A	93.16	31.67	7	unknow	82
2013.8.19	2013.8.21	A	92.05	31.47	99	unknow	306
2013.9.5	2013.9.10	A	94.04	31.92	38	0	38
2013.9.17	2013.9.24	A	81.28	43.91	2	0	22
2014.1.2	2014.1.8	A	89.52	28.97	7	0	45
2014.6.23	2014.6.30	A	118.22	33.46	3	0	9
2014.9.15	2014.9.22	A	91.12	29.7	3	0	33
2014.10.8	2014.10.15	A	90.99	29.29	34	0	98
2014.12.15	2014.12.24	A	90.75	29.35	17	0	86
2015.1.2	2015.1.6	A	118.51	31.74	556	314	612
2015.1.8	2015.1.14	A	114.38	30.88	54	0	1190
2015.5.1	2015.5.6	A	112.23	30.06	25	0	179
