# Supplementary material for: Spatial pattern of foot-and-mouth disease in animals in China, 2010–2016
Source: PeerJ. 2017 Dec 22;5:e4193. doi: 10.7717/peerj.4193 (PMC5742525; doi:10.7717/peerj.4193)
Supplement: Supplemental Information 2 [file peerj-05-4193-s002.xlsx]

## Sheet: Sheet1
Onset date	Diagnosis date	Serotype	East longitude	North latitude	Number of diseased animals	Number of dead animals	Number of sacrificed animals
2010.3.14	2010.3.30	O	103.97	36.01	206	7	1089
2010.3.25	2010.4.1	O	112.75	38.4	18	0	98
2010.3.28	2010.4.7	O	114.84	25.78	223	0	3479
2010.4.7	2010.4.12	O	103.14	35.71	698	0	1220
2010.4.17	2010.4.20	O	104.92	34.73	47	0	403
2010.4.13	2010.4.22	O	108.12	27.03	72	2	114
2010.4.23	2010.4.29	O	105.44	37.47	152	1	777
2010.4.20	2010.4.26	O	77.41	37.88	771	15	4797
2010.5.17	2010.5.30	O	88.88	29.27	12	0	701
2010.6.10	2010.6.17	O	86.17	41.73	83	0	1280
2010.6.22	2010.6.26	O	101.62	37.37	17	0	153
2010.6.19	2010.6.25	O	80.26	41.17	24	0	355
2010.7.27	2010.7.30	O	100.83	38.82	28	0	464
2010.8.23	2010.8.28	O	82.96	41.72	8	0	202
2010.8.23	2010.8.28	O	100.19	38.22	39	0	163
2010.10.4	2010.10.8	O	95.6	31.41	9	0	121
2011.2.19	2011.2.24	O	86.13	41.77	275	0	3941
2011.3.19	2011.3.28	O	82.71	44.69	58	25	180
2011.3.29	2011.4.6	O	109.24	26.96	91	14	673
2011.7.13	2011.7.21	O	105.88	27.28	133	0	394
2011.8.31	2011.9.5	O	92.59	29.14	233	6	1744
2011.9.30	2011.10.9	O	92.86	28.95	7	0	132
2011.10.8	2011.10.16	O	106.24	36.59	26	0	682
2011.12.27	2012.1.8	O	110.34	31.04	24	0	71
2012.2.19	2012.2.21	O	106.43	35.87	4	0	22
2012.9.6	2012.9.12	O	94.39	30.38	231	0	612
2012.11.19	2012.11.24	O	121.96	39.4	361	43	2500
2012.12.10	2012.10.17	O	119.97	31.83	12	0	338
2013.1.5	2013.1.7	O	105.78	32.42	30	0	124
2013.2.19	2013.2.27	O	90.96	29.55	13	0	37
2013.5.16	2013.5.20	O	119.9	31.8	3	0	405
2013.6.8	2013.6.13	O	88.59	28.33	22	0	105
2013.7.17	2013.7.22	O	88.22	28.46	85	0	85
2013.8.5	2013.8.13	O	98.76	29.42	14	0	57
2014.4.3	2014.4.18	O	117.05	28.3	6	0	18
2014.11.18	2014.11.25	O	120.3	32.85	4	0	35
2016.3.2	2016.3.10	O	104.28	30.98	8	0	91
2016.5.4	2016.5.10	O	107.52	26.26	7	2	48
2016.11.15	2016.11.21	O	115.99	29.67	208	145	337
2016.11.22	2016.11.28	O	76.17	39.72	22	0	356
